# Supplementary material for: Characterization and Association of the Missing Ventral Tubercle(s) from the Sixth Cervical Vertebra and Transpositions on the Ventral Surface of the Seventh Cervical Vertebra in Modern Equus ferus caballus
Source: Animals (Basel). 2024 Jun 20;14(12):1830. doi: 10.3390/ani14121830 (PMC11200614; doi:10.3390/ani14121830)
Supplement: Supplementary file 1 [file animals-14-01830-s001.zip]

Archive with 1 entries (1 files):
- animals-3026374-supplementary.pdf
